# Supplementary material for: Tandem metabolic reaction–based sensors unlock in vivo metabolomics
Source: Proc Natl Acad Sci U S A. 2025 Feb 27;122(9):e2425526122. doi: 10.1073/pnas.2425526122 (PMC11892595; doi:10.1073/pnas.2425526122)
Supplement: Supplementary file 2 — Dataset S01 (XLSX) [file pnas.2425526122.sd01.xlsx]

## Sheet: Summay
Pathway	<=2 (reaction degrees; direct or one-step intermediation)	>2	NA	Total	%
Carbohydrate Metabolism Acidic Carbohydrate Derivatives	17	1	5	23	0.73913
Carbohydrate Metabolism Inositol	3	0	3	6	0.5
Carbohydrate Metabolism Di- and Polysaccharides	13	5	2	20	0.65
Carbohydrate Metabolism Nucleotide Sugars	7	2	0	9	0.777778
Carbohydrate Metabolism Glycolysis and Gluconeogenesis	32	2	3	37	0.864865
Carbohydrate Metabolism Pentoses and Pentose Cycle	18	4	0	22	0.818182
Carbohydrate Metabolism Pyruvate Turnover	10	1	0	11	0.909091
Carbohydrate Metabolism Amino Sugar Derivatives	8	7	1	16	0.5
Bacterial Metabolism Methane Oxidation	5	0	0	5	1
Bacterial Metabolism Methanogenensis	6	2	1	9	0.666667
Bacterial Metabolism Butanol/Butyrate, Fermentation	6	0	2	8	0.75
Bacterial Metabolism Penicillin, Cephalosporin	0	0	8	8	0
Lipid Metabolism Glyco- and Phospholipids	16	6	3	25	0.64
Lipid Metabolism Fatty Acids	25	0	5	30	0.833333
Lipid Metabolism Sphingolipids	7	1	1	9	0.777778
Lipid Metabolism Carotenoids and Isoprenoids	18	2	11	31	0.580645
Amino Acid Metabolism Histidine	32	23	14	69	0.463768
Amino Acid Metabolism Leucine, Isoleucine, Valine	28	5	0	33	0.848485
Amino Acid Metabolism Serine, Threonine, Cysteine, Methionine	34	10	2	46	0.73913
Amino Acid Metabolism Lysine	21	3	4	28	0.75
Amino Acid Metabolism Urea Cycle	12	9	2	23	0.521739
Amino Acid Metabolism Glutamate, Proline, Hydroxyproline	29	2	4	35	0.828571
Nucleotide Metabolism Purines	23	18	0	41	0.560976
Nucleotide Metabolism NAD, NADP	15	7	2	24	0.625
Nucleotide Metabolism Pyrimidines	22	14	0	36	0.611111
Tetrapyrrole Metabolism Prophyrins, Cobalamin	14	8	8	30	0.466667
Tetrapyrrole Metabolism Heme, Cyrochromes, ChlorophyII	8	1	13	22	0.363636
Steroid Metabolism Mineralocorticoids and Glucocorticoids	27	1	0	28	0.964286
Steroid Metabolism Phytosteroles	0	0	4	4	0
Steroid Metabolism Cholesterol Synthesis	24	1	10	35	0.685714
Steroid Metabolism Androgens and Estrogens	20	0	2	22	0.909091
Cofactors and Vitamines Coenzyme A	4	6	0	10	0.4
C1-Metabolism	12	2	0	14	0.857143
Antibiotics Penicillin, Cephalosporin	11	4	1	16	0.6875
Citrate and Glyoxalate Cycle	16	0	1	17	0.941176

## Sheet: Data
	<=2 (reaction degrees; direct or one-step intermediation)	>2	NA
Carbohydrate Metabolism Acidic Carbohydrate Derivatives	D-glucarate
	D-glucuronolactone
	2-Dehydro-3-deoxy-d-glucarate		5-dehydro-4-deoxy-d-glucarate
	L-gulonolactone
	L-gulonate
	D-glucuronate
	3-Dehydro-L-gulonate		2-Dehydro-L-Gulonolactone
	2,3-Dioxo-L-gulonate
	L-Ascorbate
	L-Dehydroascobate
	Oxidflutathione
	2-Glutathione
	L-Threonate
	3-Dehydrothreonate		L-Lyxonate
			L-Xylonate
			L-Erythroascorbate
	D-Galacturonate	D-Galacturonate 1-P
	D-Glucuronate 1-P
	β-D-Glucuronides
Carbohydrate Metabolism Inositol	1D-myo-Inositol 1-P
	myo-Inositol
	(3-Phosphatidyl)-1D-myo-Inositol		Phosphatidylinositol phosphates
			Diacylflycerol
			Inositol Phosphates
Carbohydrate Metabolism Di- and Polysaccharides	α-D-glucose 6-P
	α-D-glucose 1-P
	D-Glucose
	Cellobiose	Cellulose
	Sucrose	β-D-Fructose
	Sucrose 6-P
	Lactose
	UDP-D-Galactose	D-Galactose
	UDP-D-Glucose	α-D-Galactose
	β-Glucosides		β-D-Glucosides
	Amylose or outer glycogen branch	Amylopectin, multiple branched glycogen
	Maltose Glucosyl-α(1-4)-Glucose
	"Limit Dextrin"		Adenoasine-3'-5'-monohposphate
Carbohydrate Metabolism Nucleotide Sugars	dTDP/UDP-L-Rhamnose
	dTDP-D-Glucose	ADP-D-GLucose
	dTDP-D-Galactose	GDP-D-Glucose
	UDP-D-Glucuronate
	UDP-D-Galacturonate
	UDP-α-D-Xylose
	UDP-L-arabinose
Carbohydrate Metabolism Glycolysis and Gluconeogenesis			2-Dehydro-3-deoxy-Gluconate
	2-Dehydro-3-Deoxy-6-P-Gluconate		D-Glyceral-dehyde 3-P
	D-6-P-Gluconate
	D-Rubulose 5-P
	D-6-P-Glucono-1,5-Lactone		α-D-glucose 1,6-P2
	β-D-Fructose 6-P
	β-D-Fructose 1,6-P2
	D-GlyceralDehyde 3-P
	1,3-P2-D-Glycerate
	3-P-D-Glycerate
	2,3-P2-D-Glycerate
	2-P-D-Glycerate
	Tartronate Semialdehyde
	Glyoxylate
	Glycollate
	P-Enol-Pyruvate
	D-Glycerate
	Hydroxy-pyruvate
	3-P-Hydroxy-Pyruvate
	3-P-Serine
	2-Oxo-glutarate
	1,2 Propanediol
	2-Hydroxy-propionaldehyde
	D-Glyceraldehyde
	Glycerol
	sn-Glycerol-3P
	Glycerone-P
	β-D-Fructose 1-P	D-Fructose 2,6-P2
	D-Fructose
	D-Sorbitol
	D-Mannose	α-D-Mannose 6-P
	D-Glucoate
	D-Glucono-1,5-Lactone
Carbohydrate Metabolism Pentoses and Pentose Cycle	D-Rubose 5-P	3-Oxo-6-P-Hexulose
	D-Xylulose 5-P	D-Sedo-Heptulose 7-P
		D-Ery-Throse 4-P
		D-Ribose
	Acetyl-P
	Acetate
	Acetyl CoA
	D-Ribitol
	D-Ribulose
	D-Xylulose
	Xylitol
	L-Rubulose 5-P
	L-Rubulose
	L-Arabinitol
	L-Xylulose
	L-Arabinose
	D-Xylose
	Pentosans
	α-D-5-P-Ribosyl-PP
	5-P-β-D-Ribosylamine
Bacterial Metabolism	Formaldrhyde
	Formate
	Methanol
	Methase
	CO2
C1-Metabolism	5,10-Methylene THF
	5,10-Methenyl THF
	5-Formyl-THF
	5-Methyl-THF
	5-Amino MethylDihydrolipoyl-Protein
	10-Formyl-THF
	5,6,7,8-Tetrhydrofolate
	7,8-Dihtdrofolate
	N-Formyl-L-Flutamate
	5-Formimino-THF
	5'P-Ribosyl-5-Form-Amido-4-Imidazole Carboxamide	5'P-Ribosyl-Glycinamide
	5'P-Ribosyl-N-Formyl-Glycinamide	5'P-Ribosyl-5-Amino-4-Imidazole Carbox-Amide
Bacterial Metabolism Methanogenensis	5,10-Methylene-THMPT
	5-Methyl-THMPT
	5,10-Methenyl-THMPT
	5-Formyl-THMPT	Formyl-MFR
	Methano-Furan
	Methyl-CoM		Methane
		5,6,7,8-Tetrahydromethanopterun
Lipid Metabolism Glyco- and Phospholipids	Choline
	Betaine Aldehyde
	Betaine
	O-Acetylcholine
	L-1-Glycero-3-Phosphocholine
	Lecithin
	Dimethyl-Glycine
	Sarcosine
	Glycine
	O3-Phosphatidyl-L-Serine	CDP-1,2-Diacylglycerol
	3(3-Phosphatidyl-)L-Glycerol-1P		3(3-Phosphatidyl-)Glycerol
			Cardiolipin
			Aminoacyl-Phosphatidylglycerol
	Glycero-3-Phosphoethanol-Amine
	Diacylglycerol-3P
	1-Lysolecithin
	(3-Phophatidyl)-Ethanolamine
	L-1-Lyso-Phosphatidyl-Ethanolamine
		Ethanol-Amine
		O-Phospho-Ethanolamine
		CDP-EThanolamine
		CDP-Choline
		O-Phospho-Choline
Lipid Metabolism Fatty Acids	Triglyceride
	1-Monoacyl-glycerol
	D-1,2-Diacyl-Glycerol
	Fatty Acid
	Aldehyde
	1-Alchohol
	Alkane
	Acyl Adenylate
	Acyl-CaA
	Acyl-Carnitine		Polyenoic Acid
	trans-2,3-Dehydro-Acyl-CoA		Tubercolostearate
	Dehydro-Acyl-CoA		Prostaglandins
	Acyl-Glycerol-3P
	L-3-Hydroxy-Acyl-CoA
	3-Oxoacyl-CoA
	Acyl-CoA
	D-3-Hydroxy-Butyrate
	Aceto-Acetate
	Aceto-Acetyl-CoA
	Succinyl-CoA		cis-Vaccenate
	Malonyl-CoA		cis-3,4-Dehydro-Decanoyl-Acp
	D-3-Hydroxyacyl-CoA
	Butyryl-Malonyl-CoA
	Crotonyl-CoA
	Acetyl-Malonyl-CoA
Amino Acid Metabolism Leucine, Isoleucine, Valine	3-Methyl-Aspartate	Methyloxalo-Acetate
	2-Oxo-Butyrate
	2-aceto-2-hydroxy-Butyrate
		2,3-Dihydroxy-3-Methyl-Valerate
		2-Oxo-3-Methyl-Valerate
	2-Methyl-Butyryl-CoA
	Tiglyl-CoA
	2-Methyl-3-Hydroxy-Butyryl-CoA
	2-Methyl-Aceto-Acetyl-CoA
	(S)-Methylmalonate Semialdehyde
	(S)-3-Amino-Isobutyrate
	(S)-3-Hydroxy-Isobutyrate
	(S)-3-Hydroxy-Isobutyrate-CoA
	Methacrylyl-CoA
	Isobutyryl-CoA
	L-Valine	2-oxoiso-Valerate
	3-Carboxy-3-Hydroxy-Isocaproate	L-Iso-Leucine
	2,3-Dihydroxy-Isovalerate
	(S)-2-Aceto-Lactate
	(R)-Acetoin
	(R,R)-2,3 Butanediol
	2-(α-Hydroxy-Ethyl-) ThPP
	DiMethyl-Citraconate
	3-Isopro-Pylmalate
	2-Oxo-Isocaproate
	L-Leucine
	Isoval-Eryl-CoA
	3-Methyl-Crotonyl-CoA
	3-Hydroxy-Isovaleryl-CoA
	trans-3-Methyl-Glutaconyl-CoA
Cofactors and Vitamines Coenzyme A	2-Dehydro-Pantoate
	(R)-Pantoate
	(R)-Pantothenate	Pantothenol
	Dephospho-CoA	4'P-Pantetheine
		Pantetheine
		(R)-4'-P-Pntothe-Noylcysteine
		(R)-4'-P-Pantothenate
		N-Pantothenolyl-Cysteine
Lipid Metabolism Sphingolipids	L-Serine
	Palmitoyl-CoA
	3-Dehydro-Sphinganine
	Sphinganine
	Sphingosine		Psychosine
	Ceramide	Sphingomyelin
	Glucosyl-Ceramide
Amino Acid Metabolism Histidine		Phosphoribosyl-ATP
	Phosphoribulosyl-Formimino-Aicar-P	Phosphoibosyl-Formimino-Aicar-P
	Imidazole Acetol-P	D-erythro-Imidazole-Glycerol-P
	L-Histi-Dinol-P
	L-Histi-Dinol
	L-Histidine
	Urocanate	4-Imidazolone-5-Propinoate
	N-Formimino-L-Glutamate
	N-Carbamyl-L-Glutamate	Hydantoin Propionate
			Histamine
			N-Methyl-Histamine
			Imidazole Acetaldehyde
	7P-2-Dehydro-3-Deoxcy-D-arabino-Heptonate	Phoshoenol-Pyruvate
	3-Dehydro-Quinate
	Quinate
	3-Dehydro-Shikimate
	Shikimate	Shikimate-5-P
		O5-(1_Carboxy-Vinyl)-3-P-Shikimate
	Chorismate
	Prephenate
	4-Hydroxy-Phenylpyruvate
	L-Tyrosine		Phenyl-Pyruvate
	L-Phenylalanine
	L-Epinephrine
	L-Nor-Epinephrine	Dopamine	Monoiodo-L-tryosine
		L-Dihydroxy-Phenylalanine	Diiodo-L-Tryosine
	Isochorismate	2-Succinyl-Benzoate	L-Thyroxine
			4-Hydroxy-Benzoate
			2-Polyprenyl Phenol
			Ubiquinol
			1,4-Di-Hydroxy-2-Naphtoate
			Menaquinol
	Anthranilate	2-Hydroxymuconate Semialdehyde
	Catechol	2-Oxo-Pent-t-enoate
	4-Hydroxy-2-Oxo-Valerate	cis-cis Muconate
		3-Oxoadipate-enol-Lactone
		3-Oxo-Adipate
		3-Oxo-Adipyl-Coa
			Homogentisate
			4-Maleyl-Acetoacetate
	4-Fumaryl-Acetoacetate	N-(5'-Phosphoribosyl)-Anthranilate
		1-(2-Carboxyphenylamine)-1'-Deoxyribulose-5'P
		(3-Indolyl)-Glycerol-P
		Indole
	L-Tryptophan
	5-Hydroxy-Indole Acetate
	Indole Acetate
	5-Hydroxyindole Acetaldehyde
	Indole Acetaldehyde
	Serotonin	5-Hydroxy-Tryptophan
	Tryptamine	Indole Pyruvate
Lipid Metabolism Carotenoids and Isoprenoids	S-3-Hydroxy-3-Methyl-Glutaryl-CoA
	Mevalonate
	Mevalonate-5-P	Mevalo-Nate-5-PP
	Isopen-Tenyl-PP
	all-trans-Geranylgeranyl-PP		Phytyl-PP
	Farnesyl-PP		Phylloquinone
	Geranyl-PP		Tocopherol
	Squalene		Chlorophyll
	(S)-Squalene-2,3-Epoxide		Rubber
		Dimethylallyl-PP
			Dolichol
			Dolochol-P
			Dolichol-PP
			Dehydrodolichol-PP
			Ficoprenol-PP
	cis-Phytoene
	trans-Neurosporene
	Lycopene
	α-Carotene		Xantho-Phylls
	all-trans-Retinal
	Retinoate
	all-trans-Retinol
	Retinyl Palmitate
	11-cid-Retinal
Carbohydrate Metabolism Pyruvate Turnover	Pyruvate	2-(α-Lactoyl-)ThPP
	Acetyl-CoA
	L-Lactate
	D-Lactate
	2-(α-Hydroxy-Ethyl-)ThPP
	Acetaldehyde
	Ethanol
	Acetyl-Adenylate
	6-S-Acetyl-Dihydrolipoate
	L-Alanine
Carbohydrate Metabolism Amino Sugar Derivatives	D-Glucosamine 6-P
	UDP-N-Acetyl Muramate	N-Acetyl-D-Glucosamine 6-P
	UDP-N-Acetyl-D-Glucosamine	N-Acetyl-D-Glucosamine 1-P
	N-Acetyl-D-Glucosamine	UDP-N-Acetyl-Galactosamine
	D-Glucosamine
	Chitobiose	Glucosaminate
	β-Acetyl-Glucosaminide
		N-Acetyl-D-Mannosamine
		N-Acetyl-D-Mannosamine-6-P
		N-Acetyl-Neruaminate-9-P
	N-Acetyl-Neruraminate		CMP-N-Acetyl-Neruaminate
Nucleotide Metabolism Purines
	5'P-Phosphoribosyl-N-Formylglycinamide
		5'Phosphoribosyl-N-Formylglycinamidine
		5'-Phosphoribosyl-5-Aminoimidazole
		5'P-Ribosyl-4-Carbosy-5-Aminoimidazole
		5'P-Ribosyl-4-(N-Succino-Carboxamide)-5-Aminoimidazole
	5'P-Ribosyl-5-Amino-4-Imidazole Carboxamide
	Inosine-5'-Phosphate
	Xanthosine-5'-Phosphate	Xanthine
	Guanosine-5'-Phosphate	Xanthosine
	Guanosine-5'-Diphosphate	Adensoine
	Adenylo-Succinate	Adenine
	Adenosine-5'-Phosphate
	Guanine
	Guanosine	Inosine
	Hypoxanthine
	Adenosine-5'-Diphosphate
	Adenosine-5'-Triphosphate
	Ribonuc-Leic Acid
	Deoxy-Ribonuc-Leic Acid
	2'-Deoxy-Adenosine-5'-Triphosphate
	2'-Deoxy-Adenosine-5'-Diphosphate
	2'-Deoxy-Adenosine-5'-Phosphate
		2'-Deoxyadenosine
		2'-Deoxyguanosine
	Formimino-Glycine	Amino-Imidazole
		5-Amino-4-Imidazole Carboxylate
		5-Uredio-4-Imidazole Carboxylate
		Urate
		Allatoin
		Allatoate
		Ureido-Glycolate
	Guanosine-5'-Triphosphate
	2'-Deoxy-Guanosine-5'-Triphosphate
	2'-Deoxy-Guanosine-5'-Diphosphate
	2'-Deoxy-Guanosine-5'-Phosphate
Nucleotide Metabolism NAD, NADP	NAD
	NADP
	NADH
	NADPH
	Deamido-NAD
	Nicotinamide Nucleotide
	Nicotinamide	Nicotinate
	Nicotinate Nucleotide
		2,5-Dihydroxy-Pyridine
		Maleamate
	Maleate	6-Hydroxy-Nicotinate
		Quinolinate Nucleotide
	2-Amino-Muconate		Quinolinate
	2-Aminomuconate Semialdehyde
	2-Amino-3-Carboxy-Muconate Semialdehyde
	N-Formylkynurenine
	L-Kynurenine
	3-Hydroxy-L-Kynurenine
		3-Hydroxy-Anthranilate
			Xanthurenate
		Kynurenate
Antibiotics Penicillin, Cephalosporin	2-Amino-4 Hydroxy-6-(D-erythro-1-2-3-Trihydroxypropyl-)Dihydroneopteridine-P3	2-Amino-4 Hydroxy-6-(D-erythro-1-2-3-Trihydroxypropyl-)Dihydroneopteridine
	6(R)-Pyruvoyltetra-Hydropterin
	Dihydrobiopterin
	6(R)-5,6,7,8-Tetrahydrobiopterin
	7,8-Dihydromethanopterin		D-erythro-Neopterin
	5,6,7,8-Tetrahydromethanopterin
	4-(Aminophenyl)-1,2,3,4-Tetrahydroxypentane
	Folate
	6(S)-5,6,7,8-Tetrahydrofolate
	7,8-Dihydrofolate
	7,8-Dihydropteroate	4-Aminobenzoate
		2-Amino-4-Hydroxy-6-Hydroxy-Methyl-Dihydropteridine-PP
		2-Amino-4-Hydroxy-6-Hydroxy-Methyl-Dihydropteridine
Bacterial Metabolism Butanol/Butyrate, Fermentation	1-Butanol
	Butyraldehyde
	Butyryl-CoA
	2-Propanol
	Acetone		Butyrate
	(S)-3-Hydroxy-Butyryl-CoA		Butyryl-P
Amino Acid Metabolism Serine, Threonine, Cysteine, Methionine	Malonate
	Malonate Semialdehyde
	β-Alanine	D-Alanine
	L-Asparate	L-α-Alanine
	4-Aspartyl-P	L-Asparagine
	L-Aspartate-4-Semialdehyde	Caronsine
	L-Homoserine
	O-Phospho-L-Homoserine
	L-Threonine
	2-Oxobutyrate
	2-Hydroxy-Butyrate
	L-Cysteine
	L-Cystine
	Thiocysteine
	L-Cystathionine	O-Succinyl-L-Homoserine
	L-Homocysteine
	O-Acethylserine
	3-Mercapto-Pryuvate
	3-Sulfinyl-Pyruvate
	3-Sulfinoalanine	Hypotaurine
			Taurine
			L-Cysteate
	L-Methionine	S-Adenosyl-L-Methionine
	L-Methionine Sulfoxide	S-Adenosyl-L-Homocysteine
	L-Actoyl-CoA
	3-Hydroxy-Propionyl-CoA
	3-Hydroxy-Propionate
	Propionyl-CoA
	(S)-Methyl-Malonyl-CoA	R-Methylmalonyl-CoA
	Propionate
	Propionyl Adenylate
	Sulfite
	Hydrogen Sulfide
	Adenylyl-Sulfate
	Sulfate
	3'-Phosphoadenylyl-Sulfate	Adenosine-3'5'-Diphosphate
Amino Acid Metabolism Lysine	Piperideine-2,6-Dicarboxylate
	2,3-Dihydrodipicolinate	N-Succinyl-2-Amino-6-Oxopimelate
	N-Succinyl-LL-2,6-Diaminopimelate
	L-Lysine
	Saccharopine
	mseo-3,6-Diaminopimelate	LL-2,6-Diamino-Pimelate
	Oxalo-Glutarate
	Homoisocitrate
	Homo-cis-Aconitate	Homocitrate
	2-Oxo-Adipate
	L-2-Aminoadipate
	2-Aminoadipate Semialdehyde
	Glutaryl-CoA
	Glutaconyl-CoA
	Glutarate
	Piperideine-2-L-Carboxylate
	L-Pipecolate
	Piperideine-2-Carboxylate
	N6-Acetyl-L-Lysine
	2-Oxo-6-Acetamidocaproate		Cadaverine
			Procollagen L-erythro-5-Hydroxy-L-Lysine
			Procollagen (5-Galactosyloxy)-L-Lysine
			5-Phosphono-Oxy-L-Lysine
	2-Oxo-6-Amino-Caproate
Bacterial Metabolism Penicillin, Cephalosporin			L-Aminoadipate Adenylate
			(L-2-Aminoadipyl)-L-Cysteinyl-D-Valine
			Isopenicillin N
			Deacetyl Cephalosprotin C
			Cephalosporin C
			Penicillin G
			6-Amino-Penicillanate
			Penillicoic Acid
Citrate and Glyoxalate Cycle	2-Hydroxy-Glutarate
	Oxalo-Succinate
	threo-Ds-Isocitrate
	Citrate
	Oxaloacetate
	S-Malate
	Fumarate
	Succinate
	Glycolate
	Oxalate
	Oxalyl-CoA
	Formyl-CoA
	L-Oxo-Succinamate
	(-)O-Acetyl-Carnitine
	cis-Aconitate		Itaconate
	2-Oxo-Glutaramate
Amino Acid Metabolism Urea Cycle	4-Amino-Buryral-Dehyde
	Putrescine		Spermidine
	Creatine	Creatinine	Spermine
	N-Carbamoyl-Sarcosine	N-Methylhydantoin
		Creatine-P
	Guanidino-Acetate	Guanidino-Acetate-P
		Agmatine
	4-Guanidino-Butyrate	4-Guanidino-Butanamide
	L-Arginine
	NO
	L-Arginine-P
	L-Arginino-Succinate
	L-Ornithine	L-Citrulline
	Urea	Carba-Moyl-P
		L-Aspartate
Tetrapyrrole Metabolism Prophyrins, Cobalamin	S-Lactoyl-Glutathione	Methyl-Glyoxal
	L-2-Amino-Acetoacetate
	Amino-Acetone
	1-Amino-Propan-2-Ol
	Succinate Semialdehyde
	4-Hydroxy-Butyrate
	4-Hydroxy-Butyrate-CoA
	5-Amino-Levulinate	2-Amino-3-Oxoadipate
		Preuproporphyrinogen	Uroporphtyinogen I
			Uroporphyrin I
			Coproporphyrinogen I
		Porphobilinogen	Coproporphyrin I
		Uroporphyrinogen III	Uroporphyrin III
		Coproporphyrinogen III	Coproporphyrin III
	α-Ribazole	Protoporphrinogen IX
	Precorrin 3	Preconrrin 2	Siroheme
	Cobyrinate Diamide
	Adenodyl Cobinamide
	Cobalamin
	5' Deoxyadeno-Syl Cobalamin		Coenzyme F430
Amino Acid Metabolism Glutamate, Proline, Hydroxyproline	(S)-Glutamate 1-Semialdehyde
	4-Amino-Buryrate
	L-Glutamate
	L-Glutamine
	N-Acetyl-Glutamate
	L-1-Pyrroline 5-Carboxylate
	L-Proline
	L-threo-3-Methyl-Aspartate
	S-Citramalate	Mesaconate
	Phylloquinone Epoxide
	Phylloquinol
	N-Acetyl-Glutamate-P
	N-Acetyl-Glutamate Semialdehyde
	N-2-Acetyl-Ornithine
	L-Glutamate 5-Semialdehyde
	L-Glutamyl-P
	1-Pyrrolin 2-Carboxylate
	2-Oxo-5-Aminovalerate
	L-4-Hydroxy-Proline
	L-1-Pyrroline 3-Hydroxy-5-Carboxylate
	allo-4-Hydroxy-D-Proline
	D-Proline		5-Amino-Valerate
	1-Pyrroline 4-Hydroxy-2-Carboxylate	2-Oxo-4-Hydroxy-5-Amino-Valerate	Pyrrole-2-Carboxylate
	2-Oxo-Glutarate Semialdehyde
	L-erythro-4-Hydroxy-Glutamate
	D-4-Hydroxy-2-Oxo-Glutarate
	Oxid. Glutathione
	Red. Glutathione		R-S-Glurathione
	L-4-Hydroxy-Glutamate Semialdehyde		L-γ-Glutamyl-Cysteine
Steroid Metabolism Mineralocorticoids and Glucocorticoids	3α, 11β,21-Trihydroxy-20-Oxo-5β-Prehnan-18-AL
	11β,21-Dihydroxy-3,20-Oxo-5β-Prehnan-18-AL
	Aldosterone	Aldosterone Hemiacetal
	18-Hydroxy-Corticosterone
	Corticosterone
	11-Deoxycortico-Sterone
	Progesterone
	17α-Hydroxy-Progesterone
	11-Deoxycortisol
	Cortisol
	Cortisone
	11β,17α,21-Trihydroxy-5β-Pregnane-3,20-Dione
	Uroxortisol
	Cortol
	17α,21-Dihydroxy-5β-Pregnane-11-20-Trione
	Urocortisone
	Cortolone
	17α-Hydroxypregnenolone
	Pregnenolone
	21-Hydroxypregnenolone
	11-Dehydro-Corticosterone
	21-Hydroxy-5β-Pregnane-31.11.20-Trione
	3α, 20α, 21-Trihydroxy-5β-Pregnane-11-One
	Tetrahydro-Corticosterone
	11β,21-Dihydroxy-3,20-Dione
	5β-Pregnane-3,20-Dione
	3α-Hydroxy-5β-Pregnan-20-One
Steroid Metabolism Phytosteroles			Ergosta-5,7,22,24,(28)-Tetraen-3β-OL
			Ergosterol
			Ergocalciferol
			Stigmasterol
Steroid Metabolism Cholesterol Synthesis	Lancosterol
	14-Desmethyl-Lanosterol
	Δ8,24-Cholestadien-3β-OL
	Δ7,24-Cholestadien-3β-OL
	Δ5,24-Cholestadien-3β-OL
	Δ7-Cholesten-3β-OL
	7-Dehydro-Cholesterol
	Cholesterol		Coprostanol
	Cholesterol Ester		Δ4-Cholesten-3-ON
	22β-Hydroxycholesterol
	7α-Hydroxy-Cholesterol		Cholecalciferol
	7α-Hydroxycholest-4-EN-3-ONE		1,25-Dihydroxycalci-Ferol
	22α,22β-Dihydroxycholesterol
	17α,20α-Dihydroxycholesterol
	7α,12α-Dihydroxy-Cholest-4-EN-3-One
	7α,12α-Dihydroxy-5β-Cholestan-3-One
	3α,7α-Dihydroxy-5β-Cholestane		Chenodeoxy-Cholate
	3α,7α,12α-Trihydroxy-5β-Cholestane
	3α,7α,12α, 26-Trihydroxy-5β-Cholestane		5β-Cyprinolsulfate
	3α,7α,12α-Trihydroxy-5β-Cholestanoate		Scymnol Sulfate
	3α,7α,12α, 24ξ-Tetrahydroxy-5β-Cholestanoyl-CoA
	Glycocholate
	Choloyl-CoA
	Cholate	Taurocholate	3β-Hydroxy-12-Oxo-5β-Cholanate
			Deoxycholate
			3α,12α-Dihydroxy-5β-Chol-6-Enoate
Tetrapyrrole Metabolism Heme, Cyrochromes, ChlorophyII	Biliverdin
	Bilirubin
	Bilirubin β-Diglucuronide
			d-Urobilinogen
			D-Urobilin
			i-Urobilinogen
			i-Urobilin
			i-Stercobilinogen
			I-Stercobilin
			Phycocyanobilin
	HemoGlobin
	Protoheme	Protoporphyrin IX	Cytochromes a
	Magnesum Protoporphyrin IX		Cytochromes c
	Mg-Protoporphyrin Monomethylester
	Mg-2,4-Divinyl-Phaeoporphyrin a5-Monomethylester		Chlorophyllide a
			Chlorophyll a
			Chlorophyll b
			Bacterio-chlorophyll a
Nucleotide Metabolism Pyrimidines	N-Carbamoyl-L-Aspartate
	(S)-4,5-Dihydro-Orotate
	Orotate
	Orotidine-5'-Phosphate
		α-D-Ribose-5-P
	Uridine-5'-Phosphate
	Uridine-5'-Diphosphate
	Uridine-5'-Triphosphate
	Ribonucleic Acid
	Uridine
	Uracil
	5,6-Dihydro-uracil
	3-Ureido-Propionate
	Barbiturate
	Cytosine	Cytidine
	Cytidine-5'-Triphosphate	Cytidine-5'-Phosphate
	Cytidine-5'-Diphosphate
	Thyine
	5,6-Dihydro-Thymine
	3-Ureido-Isobutyrate
	Thymidine
	5-Methyl-Barbiturate
		2'-Deoxy-Uridine-5'-Triphosphate
		2'-Deoxy-Uridine-5'-Diphosphate
	2'-Deoxy-Uridine-5'-Phosphate
		Thymidine-5'-Phosphate
		Thymidine-5'-Diphosphate
		Thymidine-5'-Triphosphate
		Deoxyrbo-Nucleic Acid
		2'-Deoxy-Cytidine-5'-Diphosphate
		2'-Deoxy-Cytidine-5'-Triphosphate
		2'-Deoxy-Cytidine-5'-Phosphate
		2'-Deoxy-Cytidine
		2'-Deoxy-5-Hydroxy-Methyl-Cytidine-5'-Phosphate
Steroid Metabolism Androgens and Estrogens	Dehydroepiandro-Sterone
	Androst-4-Ene-3,17-Dione
	Testosterone
	3β,17β-Dihydroxy-Androst-5-Ene
	Dehydroepiandro-Sterone Sulfate
	11β-Hydroxyandrost-4-Ene-3,17-Dione
	Adrenosterone
	5α-Dihydro-Testosterone
	19-Hydroxy-Testosterone
	19-Hydroxyandrost-4-Ene-3,17-Dione
	16α-Hydroxydenhydro-Epiandrosterone
	16α-Hydroxyandrost-4-Ene-3,17-Dione
	Estrone
	Estradiol-17β
	Estriol
	16α-Hydroxyestrone
			2-Hydroxyestrone
			2-Methoxyestrone
	5α-Androstane-3,17-Dione
	5β-Androstane-3,17-Dione
	Androsterone
	Etiocholan-3α-OL-17-One
