# Supplementary material for: Tandem metabolic reaction–based sensors unlock in vivo metabolomics
Source: Proc Natl Acad Sci U S A. 2025 Feb 27;122(9):e2425526122. doi: 10.1073/pnas.2425526122 (PMC11892595; doi:10.1073/pnas.2425526122)
Supplement: Supplementary file 3 — Dataset S02 (XLSX) [file pnas.2425526122.sd02.xlsx]

## Sheet: NAD-based
A (2R,3R)-flavan-3-ol
A (2R,3S)-2-alkyl-3-hydroxyalkanoate
A (2R,3S,4S)-leucoanthocyanidin
A (2S)-2-hydroxycarboxylate
A (2S,3R)-flavan-3-ol
A (2S,3S)-flavan-3-ol
A (3R)-3-hydroxyacyl-[acyl-carrier protein]
A (3R,4R)-3-[(1S)-1-hydroxyalkyl]-4-(hydroxymethyl)oxolan-2-one
A (4R)-4,20-dihydroxyisoflavan
A [(3S)-4-alkanoyl-5-oxooxolan-3-yl]methyl phosphate
A 12-hydroxyjasmonoyl-L-amino acid
A 14a-methylsteroid
A 16a-hydroxysteroid
A 2-halobenzoate
A 2-oxoaldehyde
A 3a-hydroxy bile acid CoA ester
A 3a-hydroxysteroid
A 3b-hydroxy-D5-steroid
A 3b-hydroxysteroid
A 3b-hydroxysteroid-4a-carboxylate
A 3-oxo-5a-steroid
A 5,6,7,8-tetrahydropteridine
A 7b-hydroxysteroid
A C21-steroid
A D-threo-aldose
A Flavanone
A Flavonoid
A Hydroperoxy fatty acid
A Jasmonoyl-L-amino acid
A Ketosteroid
A Long-chain (S)-3-hydroxyacyl-CoA
A Long-chain alcohol
A Long-chain aldehyde
A Long-chain fatty acid
A Meromycolyl-[acyl-carrier protein]
A N-alkanal
A Secondary alcohol
A Very-long-chain (3R)-3-hydroxyacyl-CoA
A Very-long-chain acyl-CoA
Abieta-7,13-dien-18-al
Abieta-7,13-dien-18-ol
Abieta-7,13-diene
Abieta-8,11,13-triene
A-Carotene
Acetaldehyde
Acetone
Acyl-CoA
Agroclavine
A-Humulene
Aklavinone
Albendazole
All-trans-retinol—[cellular-retinol-binding-protein]
Allyl alcohol
Amorpha-4,11-diene
An (E)-w-(methylsulfanyl)alkanal oxime
An (R)-2-hydroxycarboxylate
An 11b-hydroxysteroid
An Acyl-[acyl-carrier protein]
An Alcohol
An Aldehyde
An Aldopyranose
An Aromatic alcohol
An Aromatic aldehyde
An Isoflavone
An L-glycol
An L-polyhomomethionine
An N-alkanal
An w-(methylsulfanyl)alkyl-glucosinolate
Androst-4-ene-3,17-dione
Androstan-3a,17b-diol
Androstenedione
Androsterone
Anhydrotetracycline
Anthranilate
Anthraniloyl-CoA
Asperlicin C
Aurachin B
Aurachin C
Bacteriochlorophyll A
B-Alanopine
B-D-galacturonate
B-D-glucuronate
Benzaldehyde
Benzene
Benzoate
Benzyl (2R,3S)-2-methyl-3-hydroxybutanoate
Betaine aldehyde
Biphenyl
Butanal
Butane
Butanoate
Butanoyl-CoA
C30 botryococcene
Caffeine
Calciol
Calycosin
Carboxynorspermidine
Carnitine
CDP-4-dehydro-3,6-dideoxy-D-glucose
CDP-a-D-abequose
CDP-a-D-paratose
Chanoclavine-I
Chlordecone alcohol
Chlorobenzene
Chlorophyllide A
Cholate
Cholest-5-ene-3b,25-diol
Cholest-5-ene-3b,7a-diol
Cinnamaldehyde
Cinnamyl alcohol
Cis-1,2-dihydro-3-ethylcatechol
Cis-1,2-dihydrobenzene-1,2-diol
Cis-1,2-dihydroxy-1,2-dihydrodibenzothiophene
Cis-1,2-dihydroxy-4-methylcyclohexa-3,5-diene-1-carboxylate
Cis-3-phenylcyclohexa-3,5-diene-1,2-diol
Cis-4,5-dihydroxycyclohexa-1(6),2-diene-1,2-dicarboxylate
Cis-5,6-dihydroxy-4-isopropylcyclohexa-1,3-dienecarboxylate
CoA
Cobalt-precorrin-6B
Codeine
Coformycin
Coniferyl alcohol
Coniferyl aldehyde
Cucurbitadienol
Cyclohexanol
Cyclohexanone
Cyclopentanol
Cyclopentanone
D-aldose
D-altritol
D-altronate
Dammarenediol-II
D-apiitol
D-arabinitol
D-arabinitol 1-phosphate
Demethylphylloquinone
Demethylsuberosin
D-erythritol 1-phosphate
D-erythronate
D-erythrose 4-phosphate
D-fructose
D-galactopyranose
D-gluconate
D-glucopyranose
D-glucose 6-phosphate
D-glyceraldehyde
D-glyceraldehyde 3-phosphate
D-glycerate
Dichlorochromopyrrolate
D-iditol
Diethyl (2R,3R)-2-methyl-3-hydroxysuccinate
Dihydro-4-coumaroyl-CoA
Dihydrobiochanin A
Dihydrocarvone
Dihydrochanoclavine-I aldehyde
Dihydrochelirubine
Dihydroferuloyl-CoA
Dihydromonacolin L acid
Dihydrophloroglucinol
Dihydrozeatin
Dimethyl sulfoxide
Dimethylamine
Ditrans,polycis-dolichol
D-mannitol 1-phosphate
D-mannonate
Docosahexaenoate
Dodecanoate
Dolabradiene
D-ribitol 5-phosphate
D-ribose
Drimenol
D-sorbitol 6-phosphate
dTDP-4-dehydro-2,6-dideoxy-a-D-glucose
dTDP-6-deoxy-a-D-allose
dTDP-6-deoxy-b-L-talose
dTDP-a-D-fucopyranose
dTDP-b-L-evernosamine
dTDP-b-L-rhamnose
dTDP-D-galactose
D-threitol
D-xylose
Ecgonine methyl ester
Ent-cassa-12,15-diene
Ent-isokaurene
Ent-kaur-16-ene
Ent-sandaracopimaradien-3b-ol
Ent-sandaracopimaradiene
Ergosta-5,7,24(28)-trien-3b-ol
Ergosterol
Erythromycin D
Estradiol-17a
Ethyl (R)-3-hydroxyhexanoate
Ethyl (S)-3-hydroxyhexanoate
Eugenol
FADH2
Fenbendazole
Ferruginol
Festuclavine
Fluoren-9-ol
Fluoroacetaldehyde
FMNH2
Formaldehyde
Formate
Formononetin
Fraxetin
Fumitremorgin C
Galactitol
Galactitol 1-phosphate
GDP-6-deoxy-a-D-talose
GDP-a-D-rhamnose
GDP-b-L-colitose
GDP-b-L-fucose
GDP-D-mannose
Geissoschizine
Geranial
Geranylgeraniol
Geranylhydroquinone
Germacra-1(10),4,11(13)-trien-12-oate
Glycerol
Glycolaldehyde
Glycolate
Glyoxylate
H2
Hg
Hydrogen sulfide
Hydroxymalonate
Hypotaurine
IMP
Indan-1-ol
Indole
Indole-3-carbonyl nitrile
Indolin-2-one
Isethionate
Isocitrate
Isoeugenol
Isolithocholate
Isopyridoxal
Kanamycin A
Lactate
L-alanine
L-allo-threonine
L-arabinitol
L-arabinose
L-arginine
L-arogenate
L-aspartate
L-aspartate 4-semialdehyde
L-carnitine
L-dihydroanticapsin
L-erythro-3,5-diaminohexanoate
L-erythro-7,8-dihydrobiopterin
L-erythro-tetrahydrobiopterin
L-galactonate
L-galactose
L-glutamate
L-glutamate 1-semialdehyde
L-glutamate 5-semialdehyde
L-gulonate
L-histidinol
L-homoserine
L-idonate
Linalool
Linoleoyl-CoA
Liquiritigenin
L-isoleucine
Lithocholate
L-kynurenine
L-leucine
Loganin
L-ornithine
L-phenylalanine
L-proline
L-quinate
L-rhamnofuranose
L-rhamnose
L-serine
L-threo-7,8-dihydrobiopterin
L-threonate
L-threo-tetrahydrobiopterin
L-tyrosinal
L-tyrosine
L-valine
L-xylose
Magnesium-protoporphyrin IX 13-monomethyl ester
Malonate semialdehyde
Menth-8-en-2-ol
Menth-8-ene-1,2-diol
Meso-2,6-diaminoheptanedioate
Meso-tartrate
Methane
Methanesulfonate
Methanol
Methyl (2E,6E)-farnesoate
Monacolin L acid
Morphine
Myo-inositol
Myrcene
N-(carboxymethyl)-D-alanine
N,N,N-trimethylamine
N,N-dimethyl-1,4-phenylenediamine
N,N-dimethylaniline
N-[(2S)-2-amino-2-carboxyethyl]-L-glutamate
N2-(D-1,3-dicarboxypropyl)-L-arginine
N2-(D-1-carboxyethyl)-L-arginine
N2-(D-1-carboxyethyl)-L-lysine
N2O
N5-(L-1-carboxyethyl)-L-ornithine
N-acetyl-a-D-glucosamine
N-acetyl-L-glutamate 5-semialdehyde
N-acyl-D-mannosamine
Naphthalene
Narcotine hemiacetal
NH3
Nicotinate
Nitrite
Nitrobenzene
N-methyl-L-alanine
N-phenylhydroxylamine
N-succinyl-L-glutamate 5-semialdehyde
Octan-1-ol
Oleoyl-CoA
Orcinol
P-cumate
Pentachlorophenol
Perillyl alcohol
Phenol
Phenylacetaldehyde
Phenylacetate
Phenylacetone
Phenylacetonitrile
Phenylglyoxylate
Phosphonate
Phthalate
Phylloquinone
Phytyl diphosphate
Pimeloyl-CoA
Pratensein
Precorrin-2
Precorrin-3A
Precorrin-6B
Pregnane-21-ol
Propan-2-ol
Propanal
Propane
Propane-1,2-diol 1-phosphate
Propane-1,3-diol
Propanoyl-CoA
Propene
Protein N6-(dihydrolipoyl)lysine
Protein-dithiol
Protoasukamycin
Protochlorophyllide a
Protodeoxyviolaceinate
Protoheme
Protopanaxadiol
Protopine
Protoviolaceinate
Pseudotropine
Pyrrole-2-carboxylate
Pyruvate
Questin
Quinine
Quinolin-2-ol
Quinolin-4-ol
Raucaffrinoline
R-CHOH-R0
Reduced 2[4Fe-4S] ferredoxin
Reduced coenzyme F420
Reduced flavin
Reduced flavodoxin
Reduced putidaredoxin
Reduced riboflavin
Resorcinol
Retinol
RH
Ribitol
Rifampicin
S-(hydroxymethyl)glutathione
S-(hydroxymethyl)mycothiol
Salicylaldehyde
Salicylate
Salutaridinol
Scyllo-inositol
Scytalone
Senecionine
Shikimate
Sn-glycerol 1-phosphate
Sophoradiol
Sophoraflavanone B
Sphinganine
Squalene
Staphylopine
Succinate
Succinate semialdehyde
Sulcatol
Sulfoquinovose
Tabersonine
Tartrate
Taurochenodeoxycholate
Tauropine
Taxa-4(20),11-dien-5a-ol
Taxa-4(20),11-dien-5a-yl acetate
Taxifolin
Taxusin
Terephthalate
Tert-amyl alcohol
Tert-butyl alcohol
Testosterone
Tetracenomycin A2
Tetracycline
Theobromine
Theophylline
Thiomorpholine 3-carboxylate
Thioredoxin
Toluene
Trans,octacis-decaprenylphospho-b-D-arabinofuranose
Trans-1,2-dihydrobenzene-1,2-diol
Trans-2,3-didehydroacyl-CoA
Trans-4-hydroxycyclohexanecarboxylate
Trans-5-O-(4-coumaroyl)-D-quinate
Trans-cinnamate
Trans-cyclohexane-1,2-diol
Transferrin[Fe(II)]2
Tropine
Trypanothione
Tryprostatin A
Tryprostatin B
UDP-2-acetamido-2,6-dideoxy-b-L-talose
UDP-a-D-glucose
UDP-a-D-glucuronate
UDP-N-acetyl-2-amino-2-deoxy-a-D-glucuronate
UDP-N-acetyl-a-D-glucosamine
UDP-N-acetyl-a-D-mannosamine
UDP-N-acetyl-a-D-muramate
Urate
Vanillate
Vanillin
Versicolorone
Versiconol acetate
Vestitone
Vinorine
Xylitol
Zeinoxanthin
(–)-40-demethyldeoxypodophyllotoxin
(–)-5-[(tert-butylamino)-20-hydroxypropoxy]-1,2,3,4-tetrahydro-1-naphthol
(–)-a-pinene
(-)-borneol
(–)-bursehernin
(–)-endo-fenchol
(-)-ephedrine
(–)-jasmonate
(–)-lariciresinol
(–)-matairesinol
(-)-menthol
(–)-menthone
(–)-secoisolariciresinol
(–)-trans-acenaphthene-1,2-diol
(–)-trans-carveol
(-)-trans-isopiperitenol
(–)-vetispiradiene
(+)-abscisate
(+)-borneol
(+)-camphor
(+)-cis,trans-nepetalactol
(+)-cis-3,4-dihydrophenanthrene-3,4-diol
(+)-cis-isopulegone
(+)-cis-sabinol
(+)-columbianetin
(+)-epi-isozizaene
(+)-germacrene
(+)-isomenthone
(+)-lariciresinol
(+)-marmesin
(+)-neomenthol
(+)-pinoresinol
(+)-piperitol
(+)-pulegone
(+)-sabinene
(+)-secoisolariciresinol
(+)-thujan-3-ol
(+)-trans-carveol
(10S)-averantin
(10S,50R)-hydroxyaverantin
(10S,50S)-hydroxyaverantin
(11R)-dihydroartemisinic
(13E)-(15S)-11a,15-dihydroxy-9-oxoprost-13-enoate
(13S,14R)-13-O-acetyl-1-hydroxy-N-methylcanadine
(15S)-15-hydroxy-5,8,11-cis-13-trans-icosatetraenoate
(1R,2R)-3-chlorocyclohexa-3,5-diene-1,2-diol
(1R,2R,4S)-menth-8-ene-1,2-diol
(1R,2S)-1,2-dihydronaphthalene-1,2-diol
(1R,2S)-1-hydroxybutane-1,2,4-tricarboxylate
(1S,3R,4S)-3,4-dihydroxycyclohexane-1-carboxylate
(22S,24R)-22-hydroxy-5a-ergostan-3-one
(24S)-cholest-5-ene-3b,24-diol
(25R)-cholest-5-ene-3b,26-diol
(2E)-3-(3-hydroxyphenyl)prop-2-enoate
(2E)-3-(cis-5,6-dihydroxycyclohexa-1,3-dien-1-yl)prop-2-enoate
(2E)-3-phenylprop-2-enoate
(2E,6E)-farnesol
(2R)-2,3-dihydroxy-3-methylbutanoate
(2R)-3-sulfolactate
(2R,3S)-3-isopropylmalate
(2R,3S)-catechin
(2R,4S)-2,4-diaminopentanoate
(2S)-2-[1-(R)-carboxyethyl]aminopentanoate
(2S)-2-hydroxypropyl-CoM
(2S)-3-sulfolactaldehyde
(2S)-3-sulfolactate
(2S)-ethylmalonyl-CoA
(2S)-flavan-4-ol
(2S)-naringenin
(2S,3R)-2-hydroxy-3-(indol-3-yl)butanoate
(2S,3S)-2,3-dihydro-2,3-dihydroxybenzoate
(2S,3S)-3-hydroxy-2-methylbutanoyl-CoA
(2S,3S)-butane-2,3-diol
(3S,4R)-3,4-dihydroxycyclohexa-1,5-diene-1,4-dicarboxylate
(3S,6E)-nerolidol
(4-hydroxyphenyl)ethan-1-one
(5Z,13E)-(15S)-6,9a-epoxy-11a,15-dihydroxyprosta-5,13-dienoate
(5Z,13E)-(15S)-9a,11a,15-trihydroxyprosta-5,13-dienoate
(5Z,13E)-(15S)-9a,15-dihydroxy-11-oxoprosta-5,13-dienoate
(5Z,13E,15S)-11a,15-dihydroxy-9-oxoprost-5,13-dienoate
(6aR,11aR)-3,9-dihydroxypterocarpan
(6E)-8-hydroxygeraniol
(6E)-8-oxogeranial
(6E,10E)-geranyllinalool
(6S,9R)-6-hydroxy-3-oxo-a-ionol
(6Z,8E,10E,14Z)-(5S,12R)-5,12-dihydroxyicosa-6,8,10,14-tetraenoate
(7E,9E,11Z,14Z)-(5S,6R)-6-(cystein-S-yl)-5-hydroxyicosa-7,9,11,14-tetraenoate
(E)-2-methylbutanal oxime
(E)-2-methylpropanal oxime
(E)-4-hydroxyphenylacetaldehyde oxime
(E)-indol-3-ylacetaldehyde oxime
(E)-phenylacetaldehyde oxime
(indol-3-yl)acetate
(indol-3-yl)pyruvate
(R)[or (S)]-propane-1,2-diol
(R)-1-aminopropan-2-ol
(R)-2,3-dihydroxypropane-1-sulfonate
(R)-2-hydroxyglutarate
(R)-2-hydroxystearate
(R)-2-methylpyrrolidine
(R)-3-(3,4-dihydroxyphenyl)lactate
(R)-3-(4-hydroxyphenyl)lactate
(R)-3-(phenyl)lactate
(R)-3,3-dimethylmalate
(R)-3-hydroxyacyl-CoA
(R)-3-hydroxybutanoate
(R)-4-dehydropantoate
(R)-acetoin
(R)-benzoin
(R)-canadine
(R)-ipsdienol
(R)-limonene
(R)-malate
(R)-mandelate
(R)-mevalonate
(R)-pantoate
(R)-pantolactone
(R,R)-butane-2,3-diol
(S)-1-hydroxy-N-methylcanadine
(S)-1-phenylethanol
(S)-2,3,4,5-tetrahydropyridine-2,6-dicarboxylate
(S)-2-amino-6-oxohexanoate
(S)-2-chloropropanoate
(S)-2-hydroxymethylglutarate
(S)-2-hydroxystearate
(S)-3-(imidazol-5-yl)lactate
(S)-3-hydroxyacyl-CoA
(S)-3-hydroxybutanoyl-CoA
(S)-acetoin
(S)-benzoin
(S)-b-macrocarpene
(S)-carnitine
(S)-cheilanthifoline
(S)-lactaldehyde
(S)-limonene
(S)-N-methylcanadine
(S)-N-methylcoclaurine
(S)-reticuline
(S)-scoulerine
(S)-tetrahydrocolumbamine
(S)-ureidoglycolate
[(1R)-2,2,3-trimethyl-5-oxocyclopent-3-enyl]acetyl-CoA
[F-actin]-L-methionine
1,2-dihydro-b-NAD(P)
1,2-dihydrosantonin
1,2-dihydrovomilenine
1,2-dihydroxy-6-methylcyclohexa-3,5-dienecarboxylate
1,3,7-trimethylurate
1,5-anhydro-D-glucitol
1,5-anhydro-D-mannitol
1,6-dihydro-b-NAD(P)
1,8-cineole
10b-hydroxytaxa-4(20),11-dien-5a-yl acetate
10-deoxysarpagine
10-formyltetrahydrofolate
10-hydroxy-a-humulene
10-hydroxydecanoate
11a-hydroxy-9,15-dioxoprostanoate
11-cis-retinol—[retinal-binding-protein]
11-hydroxyferruginol
11-hydroxysugiol
13-deoxydaunorubicin
13-dihydrodaunorubicin
15,16-epoxydolabrene
16-methoxytabersonine
17,21-dihydroxy-5b-pregnane-3,11,20-trione
17a,20a-dihydroxypregn-4-en-3-one
17a-hydroxyprogesterone
17b-estradiol
17-O-acetylnorajmaline
1D-3-O-methyl-chiro-inositol
1D-chiro-inositol
1-deoxy-11b-hydroxypentalenate
1-deoxy-11-oxopentalenate
1-hydroxy-2-naphthoate
1-palmitoylglycerol 3-phosphate
2 [methionine synthase]-methylcob(I)alamin
2 4-sulfanylbutanoate
2 CoA
2 cob(I)alamin
2 cob(II)alamin
2 cob(II)alamin-[cyanocobalamin reductase]
2 Fe(II)-siderophore
2 formate
2 g-glutamylcysteine
2 glutathione amide
2 L-cysteine
2 mycothiol
2 nitric oxide
2 reduced [2Fe-2S] ferredoxin
2 reduced adrenodoxin
2 reduced ferredoxin
2 reduced rubredoxin
2-(all-trans-polyprenyl)phenol
2-(glutathion-S-yl)-2-methylbut-3-en-1-ol
2-(L-cystein-S-yl)-2-(1H-indol-3-yl)acetonitrile
2-(R)-hydroxypropyl-CoM
2,20-iminodipropanoate
2,3,5,6-tetrachlorohydroquinone
2,3,5,6-tetrachlorophenol
2,3-bis-(O-phytanyl)-sn-glycerol 1-phosphate
2,3-dihydroxypropane-1-sulfonate
2,4-dichlorophenol
2,4-dinitrotoluene
2,5-diamino-6-(5-phospho-D-ribitylamino)pyrimidin-4(3H)-one
2,5-dioxopentanoate
2,6-dihydroxypyridine
2,6-dioxo-6-phenylhexanoate
20-deoxymugineic acid
20-hydroxy-2,3-dihydrodaidzein
23,24-dihydrocucurbitacin B
2-acetamidofluorene
2-amino-3,7-dideoxy-D-threo-hept-6-ulosonate
2-aminobenzenesulfonate
2-aminomuconate 6-semialdehyde
2-butyne-1,4-diol
2-C-methyl-D-erythritol 4-phosphate
2-dehydro-3-deoxy-D-gluconate
2-dehydro-3-deoxy-L-galactonate
2-dehydro-3-deoxy-L-rhamnonate
2-dehydro-D-gluconate
2-dehydro-L-gulonate
2-deoxy-D-gluconate
2-deoxy-scyllo-inosamine
2-dimethylallyl-(6aS,11aS)-3,6a,9-trihydroxypterocarpan
2-formylbenzoate
2-heptyl-4(1H)-quinolone
2-hydroxy-1,4-benzoquinone
2-hydroxy-2H-1,4-benzoxazin-3(4H)-one
2-hydroxy-2-methylpropanal
2-hydroxyadipate
2-hydroxybenzoyl-CoA
2-hydroxybiphenyl
2-hydroxycyclohexan-1-one
2-hydroxyethylphosphonate
2-hydroxymuconate-6-semialdehyde
2-mercaptoethanesulfonate
2-methyl-3-oxopropanoate
2-methylpropane-1,2-diol
2-nitrophenol
2-oxoglutarate
2-sulfoacetaldehyde
3-(2-hydroxyphenyl)propanoate
3-(3,4-dihydroxyphenyl)propanoyl-CoA
3-(3,5-diiodo-4-hydroxyphenyl)lactate
3-(3-hydroxyphenyl)propanoate
3-(cis-5,6-dihydroxycyclohexa-1,3-dien-1-yl)propanoate
3,30-bipyridine-2,20,5,50,6,60-hexol
3,4-didehydroadipyl-CoA semialdehyde
3,4-dihydroxybenzoate
3,6-anhydro-a-L-galactopyranose
3a,7a,12b-trihydroxy-5b-cholan-24-oate
3a-hydroxy-5b-androstane-17-one
3a-hydroxyglycyrrhetinate
3b-hydroxy-5a-pregnane-20-one
3b-hydroxy-9b-pimara-7,15-diene-19,6b-olide
3-deacetyl-3-(1-hydroxyethyl)bacteriochlorophyllide a
3-epi-6-deoxocathasterone
3-hydroxy-2-methylpropanoate
3-hydroxy-2-methylpyridine-5-carboxylate
3-hydroxy-4-hydroxymethyl-2-methylpyridine-5-carboxylate
3-hydroxy-4-methylanthranilyl-[aryl-carrier protein]
3-hydroxybenzoate
3-hydroxybenzyl alcohol
3-hydroxyindolin-2-one
3-hydroxyphenylacetate
3-hydroxypimeloyl-CoA
3-hydroxypropanoate
3-mercapto-2-mercaptomethylpropanoate
3-methyl-1,3-dihydroindol-2-one
3-methyl-2-oxobutanoate
3-methylbutanol
3-methylxanthine
3-nitropropanoate
3-oxo-5,6-dehydrosuberyl-CoA semialdehyde
3-oxoadipate
3-oxochol-4-en-24-oyl-CoA
3-oxocholan-24-oyl-CoA
3-oxopropanoate
3-phenylpropanoate
3-phospho-D-glycerate
4-(6-hydroxypyridin-3-yl)-4-oxobutanoate
4-(dimethylamino)phenylazobenzene
4-(g-L-glutamylamino)butanal
4-(hydroxyamino)quinoline N-oxide
4-(hydroxymethyl)benzenesulfonate
4,4-dimethyl-5a-cholesta-8,24-dien-3b-ol
40-apo-b,y-caroten-40-al
40-O-methylnorbelladine
4-aminobenzoate
4-aminobutanal
4-carboxy-2-hydroxymuconate semialdehyde hemiacetal
4-chlorobenzoyl-CoA
4-chlorophenylacetate
4-formylbenzenesulfonate
4-guanidinobutanal
4-hydroxy-2,5-dimethylfuran-3(2H)-one
4-hydroxy-6-methylpretetramide
4-hydroxybenzaldehyde
4-hydroxybenzoate
4-hydroxybutanoate
4-hydroxy-L-proline
4-hydroxymuconic semialdehyde
4-hydroxyphenylacetaldehyde
4-hydroxyphenylacetate
4-imidazoleacetate
4-methyl-5-nitrocatechol
4-nitrocatechol
4-nitrophenol
4-oxo-4-(pyridin-3-yl)butanal
4-phospho-D-erythronate
4-phospho-D-threonate
4-phosphooxy-L-threonine
4-trimethylammoniobutanal
5,10-methylenetetrahydrofolate
5,12-dihydroxanthommatin
5,6,7,8-tetrahydrobiopterin
5,6,7,8-tetrahydrofolate
5,6,7,8-tetrahydromethanopterin
5,6,7,8-tetrahydromonapterin
5,6-dihydrothymine
5,6-dihydrouracil16 in tRNA
5,6-dihydrouracil17 in tRNA
5,6-dihydrouracil20 in tRNA
5,6-dihydrouracil20a in tRNA
5,6-dihydrouracil20b in tRNA
5,6-dihydrouracil47 in tRNA
5,6-dihydroxy-3-methyl-2-oxo-1,2,5,6-tetrahydroquinoline
5a,11a-dehydrotetracycline
5a-androstan-3b,17b-diol
5a-cholest-7-en-3b-ol
5-amino-6-(5-phospho-D-ribitylamino)uracil
5b-cholestan-3-one
5b-cholestan-3-one
5b-cholestane-3a,7a-diol
5-carboxymethyl-2-hydroxymuconate semialdehyde
5-epiaristolochene
5-exo-hydroxycamphor
5-formyl-3-hydroxy-2-methylpyridine-4-carboxylate
5-methyl-1-naphthoate
5-methylphenazine-1-carboxylate
5-methyltetrahydrofolate
5-O-methyl-myo-inositol
5-oxopentanoate
6-endo-hydroxycineole
6-hydroxycyclohex-1-ene-1-carbonyl-CoA
6-hydroxyhexanoate
6-hydroxynicotinate
6-lactoyl-5,6,7,8-tetrahydropterin
6-methylpretetramide
6-oxocineole
6-oxohexanoate
6-phospho-D-gluconate
7,8-dihydro-7,8-dihydroxykynurenate
71-hydroxychlorophyllide a
7a,12a-dihydroxy-3-oxochol-24-oyl-CoA
7a-hydroxy-3-oxochol-24-oyl-CoA
7-aminomethyl-7-carbaguanine
7b-hydroxy-3-oxochol-24-oyl-CoA
7-deoxyloganate
7-methylxanthine
8-[(1R,2R)-3-oxo-2-(Z)-pent-2-enylcyclopentyl]octanoate
8b-hydroxygermacra-1(10),4,11(13)-trien-12-oate
8-O-methyldihydrosterigmatocystin
8-O-methylsterigmatocystin
9b-pimara-7,15-diene
9H-carbazole

## Sheet: O2-based
Acetylindoxyl
Aclacinomycin-A
Aclacinomycin-N
Amine
Aminocyclopropanecarboxylate
Caldariellaquinol
Choline
Coenzyme F420H2
Columbamine
Coproporphyrinogen
Coproporphyrinogen III
Cuproxidase
Cyclohexylamine
Cytochrome-c
D-amino-acid
D-aspartate
D-glutamate
Diamine
Ecdysone
Ent-kaurene
Ethanolamine
Ferroxidase
Fructosyl amine
Hydroxyphytanate
L-ascorbate
Lathosterol
L-galactonolactone
Manganese
Menaquinol
Monoamine
N1-acetylpolyamine
N6-methyl-lysine
N8-acetylspermidine oxidase
N-acylhexosamine
N-alkylglycine
Nitroalkane
N-methyl-L-amino-acid
Non-specific polyamine
Nucleoside
O-aminophenol
Oxalate
Paromamine 6′
Polyamine
Polyvinyl-alcohol
Prenylcysteine
Primary-amine
Prosolanapyrone-II
Protein-lysine 6
Protoporphyrinogen
Pseudooxynicotine
Pteridine
Rifamycin-B
Sarcosine
Spermine
Sulochrin [(-)-bisdechlorogeodin-forming]
Superoxide
Tetrahydroberberine
Thiamine
Thiol
Vanillyl-alcohol
Violaxanthin
β-D-glucose
(Methyl)glyoxal
(R)-6-hydroxynicotine
(R)-mandelonitrile
(S)-2-hydroxy-acid
(S)-6-hydroxynicotine
3-aci-nitropropanoate
3-deoxy-α-D-manno-octulosonate 8
4-hydroxymandelate
4-methylaminobutanoate
5-(hydroxymethyl)furfural
6-hydroxyneomycin C
7-chloro-L-tryptophan

## Sheet: Both
Abscisic-aldehyde
Aclacinomycin-A
Acyl-CoA
Alcohol
Aldehyde
Alditol
Aryl-aldehyde
Benzoyl-CoA
Bilirubin
Catechol
C-glycoside
Cholesterol
D-arabinono-1,4-lact
D-galactose
D-glucose
Dihydrobenzophenanthridine
Dihydroorotate
Dihydrouracil
Dimethylglycine
D-mannitol
Ent-kaurenoic acid
Farnesoate
Glutathione
Glycerol-3-phosphate
Glyoxylate
Hydroxylamine
Indole-3-acetaldehyde
L-amino-acid
L-arginine
L-glutamate
L-gulono-1,4-lactone
L-lactate
L-lysine
L-pipecolate
L-saccharopine
L-sorbose
Malate
Methanethiol
Methyl farnesoate
Monoprenyl isoflavone
NADPH
NADH
Putrescine
Pyridoxal
Pyridoxine
Pyruvate
Reticuline
Retinal
Sulfite
Tryptophan α,β
Ubiquinol
Xanthine
Zeaxanthin
β-amyrin 11
(S)-2-hydroxypropylphosphonic acid
11-oxo-β-amyrin 30
3-hydroxyanthranilate
4-hydroxyphenylpyruvate
6β-hydroxyhyoscyamine
9β-pimara-7,15-diene
